# Supplementary material for: Enhanced near infrared spectral data to improve prediction accuracy in determining quality parameters of intact mango
Source: Data Brief. 2020 Apr 21;30:105571. doi: 10.1016/j.dib.2020.105571 (PMC7200245; doi:10.1016/j.dib.2020.105571)
Supplement: Supplementary file 1 [file mmc1.xml]

<?xml version="1.0" encoding="utf-8" standalone="no"?>
<data>
  <datasets>
    <author>rita@unsyiah.ac.id</author>
    <type>1</type>
    <dataset>
      <name>Enhanced Spectra dataset of NIRS in intact mangos</name>
      <caption />
      <description>This datasets contained near infreared spectroscopic data as original spectral (raw) and enhanced spectra data. Datasets were enhanced using MSC (multiplicative scatter correction), BLC (baseline linear correction) and combination of MSC+BLC approaches. Those datasets were used to develop prediction models to determine Vitamin C and Total acidity (TA) of intact mango fruits.</description>
      <filetype>
        <name />
      </filetype>
      <filesize />
      <source>0</source>
      <sourcename>Original Data</sourcename>
      <access>
        <type>1</type>
        <name>Data available in data repository</name>
        <reponame>Mendeley Data</reponame>
        <PersistentId>10.17632/ph57ynng46.1</PersistentId>
        <deeplinkurl>https://data.mendeley.com/datasets/ph57ynng46/1</deeplinkurl>
      </access>
    </dataset>
  </datasets>
</data>
